# Supplementary material for: Presleep vs. Daytime Consumption of Casein-Enriched Milk: Effects on Muscle Function and Metabolic Health After Sleeve Gastrectomy
Source: Nutrients. 2025 Aug 25;17(17):2750. doi: 10.3390/nu17172750 (PMC12430192; doi:10.3390/nu17172750)
Supplement: Supplementary file 1 [file nutrients-17-02750-s001.zip]

Archive with 1 entries (1 files):
- nutrients-3810052-supplementary.pdf
